# Supplementary material for: Twenty-six circulating antigens and two novel diagnostic candidate molecules identified in the serum of canines with experimental acute toxoplasmosis
Source: Parasit Vectors. 2016 Jun 29;9:374. doi: 10.1186/s13071-016-1643-x (PMC4928332; doi:10.1186/s13071-016-1643-x)
Supplement: Additional file 1: Table S1. — List of CAg proteins identified by LC-MS/MS after IP enrichment and purification with ESA antibodies. (XLSX 27 kb) [file 13071_2016_1643_MOESM1_ESM.xlsx]

## Sheet: Protein identification table
	Table S1 List of CAg proteins identified by LC-MS/MS after IP enrichment and purification with ESA antibodies
ID	Uniprot Accession Number and Description	Peptide Count	Unique Peptide Count	Sequence Coverage	Molecular Weight (Da)	PI
1	tr|S7VTE3|S7VTE3_TOXGO Protein disulfide isomerase OS=Toxoplasma gondii GT1 GN=TGGT1_211680 PE=3 SV=1	13	12	0.2972	52801.4	5.14
2	tr|P90613|P90613_TOXGO Lactate dehydrogenase OS=Toxoplasma gondii GN=TGVEG_232350 PE=1 SV=1	14	11	0.4134	35548.1	6.03
3	tr|S7URH5|S7URH5_TOXGO Fructose-bisphosphate aldolase OS=Toxoplasma gondii GT1 GN=TGGT1_236040 PE=3 SV=1	11	11	0.3441	46959.8	9.01
4	tr|S7VNC9|S7VNC9_TOXGO Actin OS=Toxoplasma gondii GT1 GN=TGGT1_411760 PE=3 SV=1	9	7	0.2439	32058.2	5.66
5	tr|D8L558|D8L558_TOXGO Micronemal protein MIC4 OS=Toxoplasma gondii GN=mic4 PE=4 SV=1	4	4	0.0862	63061.6	5.05
6	tr|S7V2Y4|S7V2Y4_TOXGO SAG-related sequence SRS29B OS=Toxoplasma gondii GT1 GN=TGGT1_233460 PE=4 SV=1	4	4	0.1577	34828.7	8.34
7	tr|S7W8N1|S7W8N1_TOXGO Chaperonin protein BiP OS=Toxoplasma gondii GT1 GN=TGGT1_311720 PE=3 SV=1	4	4	0.0554	73252.3	5.23
8	sp|P13403|GRA1_TOXGO Dense granule protein 1 OS=Toxoplasma gondii GN=GRA1 PE=4 SV=1	4	3	0.2579	20149.1	4.18
9	tr|S7VXR0|S7VXR0_TOXGO Ribosomal-ubiquitin protein RPL40 OS=Toxoplasma gondii GT1 GN=TGGT1_289750 PE=4 SV=1	3	3	0.2636	14685.1	9.84
10	tr|S7WD35|S7WD35_TOXGO Phosphofructokinase PFKII OS=Toxoplasma gondii GT1 GN=TGGT1_226960 PE=4 SV=1	3	3	0.0343	131361	5.85
11	tr|S8ETG3|S8ETG3_TOXGO Coronin OS=Toxoplasma gondii ME49 GN=TGME49_216970 PE=3 SV=1	3	3	0.037	68441.6	5.5
12	tr|S8F3P1|S8F3P1_TOXGO Microneme protein MIC1 OS=Toxoplasma gondii ME49 GN=MIC1 PE=4 SV=1	3	3	0.0417	48628.6	5.15
13	tr|S8G950|S8G950_TOXGO Enolase 2 OS=Toxoplasma gondii ME49 GN=TGME49_268850 PE=3 SV=1	3	3	0.1053	52113.2	6.43
14	tr|S8GUS9|S8GUS9_TOXGO Actin ACT1 OS=Toxoplasma gondii ME49 GN=ACT1 PE=3 SV=1	3	2	0.0452	41907.3	5.05
15	tr|B9Q0N7|B9Q0N7_TOXGO 14-3-3 protein OS=Toxoplasma gondii GN=TGVEG_263090 PE=4 SV=1	2	2	0.0464	37173.4	5.05
16	tr|I7CQQ5|I7CQQ5_TOXGO Surface antigen 2 OS=Toxoplasma gondii GN=SAG2 PE=4 SV=1	2	2	0.1918	14814.8	6.17
17	tr|Q2HXR1|Q2HXR1_TOXGO Phosphorylase family protein OS=Toxoplasma gondii GN=TGVEG_310640 PE=2 SV=1	2	2	0.0858	33042.6	6.66
18	tr|S7UP40|S7UP40_TOXGO Dense granule protein GRA5 OS=Toxoplasma gondii GT1 GN=TGGT1_286450 PE=4 SV=1	2	2	0.1333	12976.5	5.78
19	tr|S8GDY4|S8GDY4_TOXGO Uncharacterized protein OS=Toxoplasma gondii ME49 GN=TGME49_236850 PE=4 SV=1	2	2	0.0051	295609	6.23
20	tr|S8GEU1|S8GEU1_TOXGO ELMO/CED-12 family protein OS=Toxoplasma gondii ME49 GN=TGME49_201120 PE=4 SV=1	2	2	0.0071	243845	9.91
21	tr|S8GL48|S8GL48_TOXGO Type I fatty acid synthase, putative OS=Toxoplasma gondii ME49 GN=TGME49_294820 PE=4 SV=1	2	2	0.0021	1.09346e+06	5.96
22	tr|T2FG71|T2FG71_TOXGO Microneme protein 3 (Fragment) OS=Toxoplasma gondii GN=MIC3 PE=4 SV=1	2	2	0.0781	35165.8	5.97
23	tr|V4YZ80|V4YZ80_TOXGO HECT-domain (Ubiquitin-transferase) domain-containing protein (Fragment) OS=Toxoplasma gondii GN=TGVEG_280660 PE=4 SV=1	2	2	0.0009	1.71101e+06	6.68
24	tr|V4Z4M8|V4Z4M8_TOXGO Amine-terminal region of chorein, A TM vesicle-mediated sorter OS=Toxoplasma gondii GN=TGVEG_313630 PE=4 SV=1	2	2	0.0011	1.45167e+06	9.02
25	tr|V4ZB05|V4ZB05_TOXGO Putative transmembrane protein OS=Toxoplasma gondii GN=TGVEG_321410 PE=4 SV=1	2	2	0.0099	211755	4.91
26	tr|V4ZM84|V4ZM84_TOXGO Uncharacterized protein OS=Toxoplasma gondii GN=TGVEG_271010 PE=4 SV=1	2	2	0.0065	235436	5.95
27	tr|S8FEG9|S8FEG9_TOXGO Uncharacterized protein OS=Toxoplasma gondii ME49 GN=TGME49_297830 PE=4 SV=1	6	1	0.0069	138782	5.35
28	tr|S7VUS4|S7VUS4_TOXGO Uncharacterized protein OS=Toxoplasma gondii GT1 GN=TGGT1_316635 PE=4 SV=1	5	1	0.0024	324831	5.54
29	tr|S7UHC3|S7UHC3_TOXGO Coatomer subunit beta OS=Toxoplasma gondii GT1 GN=TGGT1_266990 PE=3 SV=1	4	1	0.0054	121983	6.21
30	tr|S7W6T0|S7W6T0_TOXGO Uncharacterized protein OS=Toxoplasma gondii GT1 GN=TGGT1_262840 PE=4 SV=1	3	1	0.0058	114040	8.95
31	tr|S7UT58|S7UT58_TOXGO Uncharacterized protein OS=Toxoplasma gondii GT1 GN=TGGT1_311070 PE=4 SV=1	2	1	0.0042	297807	5.82
32	tr|S7W2Y5|S7W2Y5_TOXGO Uncharacterized protein OS=Toxoplasma gondii GT1 GN=TGGT1_205050 PE=4 SV=1	2	1	0.0066	133708	9.48
33	tr|S8FAF1|S8FAF1_TOXGO Peptidyl-prolyl cis-trans isomerase OS=Toxoplasma gondii ME49 GN=TGME49_241830 PE=4 SV=1	2	1	0.0122	64462.7	6.82
34	tr|V4YYX8|V4YYX8_TOXGO EF-hand protein OS=Toxoplasma gondii GN=TGVEG_441880 PE=4 SV=1	2	1	0.0054	141976	9.41
35	tr|B6K8P4|B6K8P4_TOXGO Uncharacterized protein OS=Toxoplasma gondii GN=TGVEG_311860 PE=4 SV=1	1	1	0.0022	339740	5.54
36	tr|B6KA38|B6KA38_TOXGO Rhoptry protein ROP1 OS=Toxoplasma gondii GN=TGVEG_309590 PE=4 SV=1	1	1	0.0157	47994.4	5.16
37	tr|B6KAG9|B6KAG9_TOXGO U3 small nucleolar RNA-associated protein 10 OS=Toxoplasma gondii GN=TGVEG_311030 PE=4 SV=1	1	1	0.0021	402501	6.46
38	tr|B6KGR7|B6KGR7_TOXGO Uncharacterized protein OS=Toxoplasma gondii GN=TGVEG_246520 PE=4 SV=1	1	1	0.0061	105781	6.75
39	tr|B6KRE0|B6KRE0_TOXGO Uncharacterized protein OS=Toxoplasma gondii GN=TGVEG_306510 PE=4 SV=1	1	1	0.0084	89779.8	6.02
40	tr|B6KRY6|B6KRY6_TOXGO Putative Chromosome-associated kinesin KLP1 OS=Toxoplasma gondii GN=TGVEG_218210 PE=4 SV=1	1	1	0.0079	113387	4.99
41	tr|B9PSC6|B9PSC6_TOXGO Putative transmembrane protein OS=Toxoplasma gondii GN=TGVEG_286530 PE=4 SV=1	1	1	0.0505	25436.2	9.06
42	tr|B9Q1S8|B9Q1S8_TOXGO Hydrolase, alpha/beta fold family protein OS=Toxoplasma gondii GN=TGVEG_267050 PE=4 SV=1	1	1	0.0195	34048.6	6.56
43	tr|B9Q6I9|B9Q6I9_TOXGO Uncharacterized protein OS=Toxoplasma gondii GN=TGVEG_236930 PE=4 SV=1	1	1	0.0012	609817	6.01
44	tr|B9Q7K0|B9Q7K0_TOXGO GYF domain-containing protein OS=Toxoplasma gondii GN=TGVEG_224610 PE=4 SV=1	1	1	0.0065	150873	9.29
45	tr|B9Q7W5|B9Q7W5_TOXGO Uncharacterized protein OS=Toxoplasma gondii GN=TGVEG_225890 PE=4 SV=1	1	1	0.0028	223352	9.75
46	tr|B9QB60|B9QB60_TOXGO Noc2p family protein OS=Toxoplasma gondii GN=TGVEG_260320 PE=4 SV=1	1	1	0.0087	115353	8.95
47	tr|B9QB70|B9QB70_TOXGO Helicase associated domain (Ha2) protein OS=Toxoplasma gondii GN=TGVEG_260200 PE=4 SV=1	1	1	0.0078	141389	5.6
48	tr|B9QH00|B9QH00_TOXGO Putative RNA methyltransferase OS=Toxoplasma gondii GN=TGVEG_285950 PE=4 SV=1	1	1	0.0156	91267.2	8.72
49	tr|B9QML2|B9QML2_TOXGO Myosin F OS=Toxoplasma gondii GN=TGVEG_278870 PE=4 SV=1	1	1	0.0026	216381	8.47
50	tr|C8CKV7|C8CKV7_TOXGO Dihydropteroate synthase (Fragment) OS=Toxoplasma gondii GN=dhps PE=2 SV=1	1	1	0.0166	39216.9	5.11
51	tr|I6ZQU5|I6ZQU5_TOXGO Rhoptry protein 5-like B OS=Toxoplasma gondii type III GN=ROP5LB PE=4 SV=1	1	1	0.0223	59919.2	9.76
52	tr|Q1JSM9|Q1JSM9_TOXGO Uncharacterized protein OS=Toxoplasma gondii GN=TgIb.1220 PE=4 SV=1	1	1	0.0017	373499	6.42
53	tr|Q1JT45|Q1JT45_TOXGO DNA ligase IV, putative OS=Toxoplasma gondii GN=TgIa.1770c PE=4 SV=1	1	1	0.0068	111787	6.99
54	tr|Q1JTD1|Q1JTD1_TOXGO Possible RNA-binding protein OS=Toxoplasma gondii GN=TgIa.0900 PE=4 SV=1	1	1	0.0112	103520	10.49
55	tr|Q7Z1F7|Q7Z1F7_TOXGO HSP90 OS=Toxoplasma gondii GN=TGVEG_288380 PE=2 SV=1	1	1	0.0198	81932.2	4.96
56	tr|Q7Z289|Q7Z289_TOXGO GAP45 OS=Toxoplasma gondii GN=GAP45 PE=2 SV=1	1	1	0.0449	27317.7	5.05
57	tr|S7UH10|S7UH10_TOXGO ATP-dependent DNA helicase, RecQ family protein OS=Toxoplasma gondii GT1 GN=TGGT1_264840 PE=4 SV=1	1	1	0.0051	190199	9.33
58	tr|S7UH30|S7UH30_TOXGO ERCC4 domain-containing protein OS=Toxoplasma gondii GT1 GN=TGGT1_305310 PE=4 SV=1	1	1	0.0038	231488	6.15
59	tr|S7UHD0|S7UHD0_TOXGO Isocitrate dehydrogenase OS=Toxoplasma gondii GT1 GN=TGGT1_266760 PE=3 SV=1	1	1	0.0118	66340.5	9.06
60	tr|S7UIL1|S7UIL1_TOXGO DEAD/DEAH box helicase domain-containing protein OS=Toxoplasma gondii GT1 GN=TGGT1_208842 PE=4 SV=1	1	1	0.0049	202965	8.29
61	tr|S7UJI4|S7UJI4_TOXGO MRP family domain-containing protein OS=Toxoplasma gondii GT1 GN=TGGT1_318590 PE=4 SV=1	1	1	0.0124	70665.8	5.66
62	tr|S7UJI8|S7UJI8_TOXGO HECT-domain (Ubiquitin-transferase) domain-containing protein OS=Toxoplasma gondii GT1 GN=TGGT1_209000 PE=4 SV=1	1	1	0.0009	1.31197e+06	6.69
63	tr|S7UJS9|S7UJS9_TOXGO Ribosomal RNA large subunit methyltransferase J protein OS=Toxoplasma gondii GT1 GN=TGGT1_207990 PE=3 SV=1	1	1	0.0092	109485	6.64
64	tr|S7UL57|S7UL57_TOXGO Cullin family protein OS=Toxoplasma gondii GT1 GN=TGGT1_316660 PE=3 SV=1	1	1	0.0074	91580.6	5.73
65	tr|S7ULD7|S7ULD7_TOXGO Alba 1 OS=Toxoplasma gondii GT1 GN=TGGT1_221380 PE=4 SV=1	1	1	0.0324	27258	9.75
66	tr|S7UMR7|S7UMR7_TOXGO Uncharacterized protein OS=Toxoplasma gondii GT1 GN=TGGT1_254160 PE=4 SV=1	1	1	0.0035	250420	8.27
67	tr|S7UMZ5|S7UMZ5_TOXGO Uncharacterized protein OS=Toxoplasma gondii GT1 GN=TGGT1_254135 PE=4 SV=1	1	1	0.0057	150055	9.56
68	tr|S7UN72|S7UN72_TOXGO Uncharacterized protein OS=Toxoplasma gondii GT1 GN=TGGT1_254810 PE=4 SV=1	1	1	0.0057	171370	9.28
69	tr|S7UNV9|S7UNV9_TOXGO Uncharacterized protein OS=Toxoplasma gondii GT1 GN=TGGT1_291650 PE=4 SV=1	1	1	0.0275	49544.1	9.36
70	tr|S7UPJ2|S7UPJ2_TOXGO Uncharacterized protein OS=Toxoplasma gondii GT1 GN=TGGT1_288730 PE=4 SV=1	1	1	0.0063	121541	9.89
71	tr|S7UPY1|S7UPY1_TOXGO Uncharacterized protein OS=Toxoplasma gondii GT1 GN=TGGT1_289920 PE=4 SV=1	1	1	0.0258	29448.2	4.58
72	tr|S7UQC6|S7UQC6_TOXGO Uncharacterized protein OS=Toxoplasma gondii GT1 GN=TGGT1_214560 PE=4 SV=1	1	1	0.0052	166195	5.21
73	tr|S7URI0|S7URI0_TOXGO AP2 domain transcription factor AP2X-8 OS=Toxoplasma gondii GT1 GN=TGGT1_214960 PE=4 SV=1	1	1	0.0021	399591	6.24
74	tr|S7URR7|S7URR7_TOXGO CorA family Mg2+ transporter protein OS=Toxoplasma gondii GT1 GN=TGGT1_235402 PE=4 SV=1	1	1	0.0076	127662	9.02
75	tr|S7USW6|S7USW6_TOXGO DNA-directed RNA polymerase OS=Toxoplasma gondii GT1 GN=TGGT1_244880 PE=3 SV=1	1	1	0.0025	302126	6.82
76	tr|S7USX3|S7USX3_TOXGO Uncharacterized protein OS=Toxoplasma gondii GT1 GN=TGGT1_309770 PE=4 SV=1	1	1	0.0075	185889	6.28
77	tr|S7UTR2|S7UTR2_TOXGO Cytosolic Fe-S cluster assembly factor NUBP1 homolog OS=Toxoplasma gondii GT1 GN=TGGT1_280730 PE=3 SV=1	1	1	0.0193	42821.3	5.12
78	tr|S7UVN6|S7UVN6_TOXGO RAP domain-containing protein OS=Toxoplasma gondii GT1 GN=TGGT1_211890 PE=4 SV=1	1	1	0.0014	558495	7.13
79	tr|S7UWU7|S7UWU7_TOXGO Uncharacterized protein OS=Toxoplasma gondii GT1 GN=TGGT1_225090 PE=4 SV=1	1	1	0.0024	266500	8.6
80	tr|S7UZA6|S7UZA6_TOXGO Uncharacterized protein OS=Toxoplasma gondii GT1 GN=TGGT1_257580 PE=4 SV=1	1	1	0.0172	66427.2	6.12
81	tr|S7V0C5|S7V0C5_TOXGO UvrD/REP helicase domain-containing protein OS=Toxoplasma gondii GT1 GN=TGGT1_277550 PE=4 SV=1	1	1	0.0022	345823	6.69
82	tr|S7V0H5|S7V0H5_TOXGO Uncharacterized protein OS=Toxoplasma gondii GT1 GN=TGGT1_408620 PE=4 SV=1	1	1	0.0423	22419.8	6.2
83	tr|S7V0N4|S7V0N4_TOXGO Putative dynein heavy chain 2 OS=Toxoplasma gondii GT1 GN=TGGT1_249840 PE=4 SV=1	1	1	0.0027	470911	5.82
84	tr|S7V112|S7V112_TOXGO Uncharacterized protein OS=Toxoplasma gondii GT1 GN=TGGT1_248540 PE=4 SV=1	1	1	0.0019	400679	6.67
85	tr|S7V156|S7V156_TOXGO Uncharacterized protein OS=Toxoplasma gondii GT1 GN=TGGT1_246190 PE=4 SV=1	1	1	0.0025	530974	6.65
86	tr|S7V1C2|S7V1C2_TOXGO Putative phosphoserine aminotransferase OS=Toxoplasma gondii GT1 GN=TGGT1_218780 PE=3 SV=1	1	1	0.0353	52800	5.26
87	tr|S7V1W1|S7V1W1_TOXGO Uncharacterized protein OS=Toxoplasma gondii GT1 GN=TGGT1_307780 PE=4 SV=1	1	1	0.0121	72304.8	6.89
88	tr|S7V252|S7V252_TOXGO Cyclic nucleotide-binding domain-containing protein OS=Toxoplasma gondii GT1 GN=TGGT1_219070 PE=4 SV=1	1	1	0.0047	313790	5.27
89	tr|S7V2J9|S7V2J9_TOXGO Uncharacterized protein OS=Toxoplasma gondii GT1 GN=TGGT1_229750 PE=4 SV=1	1	1	0.0103	145505	5.39
90	tr|S7V2Q8|S7V2Q8_TOXGO Serine-threonine phosophatase 2C (PP2C) OS=Toxoplasma gondii GT1 GN=TGGT1_231850 PE=4 SV=1	1	1	0.0453	36790.3	5.44
91	tr|S7V312|S7V312_TOXGO Putative membrane protein OS=Toxoplasma gondii GT1 GN=TGGT1_230100 PE=4 SV=1	1	1	0.0315	32097.2	6.86
92	tr|S7V5B4|S7V5B4_TOXGO Uncharacterized protein OS=Toxoplasma gondii GT1 GN=TGGT1_268800 PE=4 SV=1	1	1	0.0096	69266.4	9.51
93	tr|S7V5I3|S7V5I3_TOXGO Uncharacterized protein OS=Toxoplasma gondii GT1 GN=TGGT1_269290 PE=4 SV=1	1	1	0.0013	503307	6.2
94	tr|S7VMU2|S7VMU2_TOXGO Uncharacterized protein OS=Toxoplasma gondii GT1 GN=TGGT1_243560 PE=4 SV=1	1	1	0.0467	24152.8	8.98
95	tr|S7VRL3|S7VRL3_TOXGO Uncharacterized protein OS=Toxoplasma gondii GT1 GN=TGGT1_294740 PE=4 SV=1	1	1	0.0026	373496	5.7
96	tr|S7VSV8|S7VSV8_TOXGO eIF2 kinase IF2K-D (Incomplete catalytic triad) OS=Toxoplasma gondii GT1 GN=TGGT1_319610 PE=4 SV=1	1	1	0.0055	305509	8.13
97	tr|S7VTB7|S7VTB7_TOXGO Uncharacterized protein OS=Toxoplasma gondii GT1 GN=TGGT1_211280 PE=4 SV=1	1	1	0.0051	108159	8.91
98	tr|S7VTD5|S7VTD5_TOXGO Fcf2 pre-rRNA processing protein OS=Toxoplasma gondii GT1 GN=TGGT1_211470 PE=4 SV=1	1	1	0.033	48308.3	10.01
99	tr|S7VTJ5|S7VTJ5_TOXGO ATPase/histidine kinase/DNA gyrase B/HSP90 domain-containing protein OS=Toxoplasma gondii GT1 GN=TGGT1_297780 PE=3 SV=1	1	1	0.0087	148238	8.97
100	tr|S7VTP7|S7VTP7_TOXGO Uncharacterized protein OS=Toxoplasma gondii GT1 GN=TGGT1_297410 PE=4 SV=1	1	1	0.0106	60732.8	4.61
101	tr|S7VTQ5|S7VTQ5_TOXGO Uncharacterized protein OS=Toxoplasma gondii GT1 GN=TGGT1_297492 PE=4 SV=1	1	1	0.0244	31669.5	9.14
102	tr|S7VTZ8|S7VTZ8_TOXGO Uncharacterized protein OS=Toxoplasma gondii GT1 GN=TGGT1_222300 PE=4 SV=1	1	1	0.0054	159058	5.47
103	tr|S7VUK9|S7VUK9_TOXGO Putative tRNA synthetase OS=Toxoplasma gondii GT1 GN=TGGT1_216500 PE=3 SV=1	1	1	0.0027	286047	6.29
104	tr|S7VVX2|S7VVX2_TOXGO Uncharacterized protein OS=Toxoplasma gondii GT1 GN=TGGT1_301410 PE=4 SV=1	1	1	0.0068	106279	6.81
105	tr|S7VWE5|S7VWE5_TOXGO Uncharacterized protein OS=Toxoplasma gondii GT1 GN=TGGT1_305630 PE=4 SV=1	1	1	0.0032	234261	7.07
106	tr|S7VWI7|S7VWI7_TOXGO CAP-Gly domain-containing protein OS=Toxoplasma gondii GT1 GN=TGGT1_305060 PE=4 SV=1	1	1	0.022	30479.9	5.14
107	tr|S7VXV7|S7VXV7_TOXGO Uncharacterized protein OS=Toxoplasma gondii GT1 GN=TGGT1_209730 PE=4 SV=1	1	1	0.0055	159896	5.82
108	tr|S7VZM9|S7VZM9_TOXGO Kinesin motor domain-containing protein OS=Toxoplasma gondii GT1 GN=TGGT1_297110 PE=3 SV=1	1	1	0.0077	180127	6.49
109	tr|S7W0K4|S7W0K4_TOXGO Uncharacterized protein OS=Toxoplasma gondii GT1 GN=TGGT1_242670 PE=4 SV=1	1	1	0.0043	148296	8.98
110	tr|S7W2Z0|S7W2Z0_TOXGO Uncharacterized protein OS=Toxoplasma gondii GT1 GN=TGGT1_205100 PE=4 SV=1	1	1	0.0108	60282.1	8.51
111	tr|S7W3R7|S7W3R7_TOXGO Uncharacterized protein OS=Toxoplasma gondii GT1 GN=TGGT1_202970 PE=4 SV=1	1	1	0.0027	236607	5.34
112	tr|S7W3Y5|S7W3Y5_TOXGO 4'-phosphopantetheinyl transferase domain-containing protein OS=Toxoplasma gondii GT1 GN=TGGT1_203420 PE=3 SV=1	1	1	0.0061	124504	9.4
113	tr|S7W4T5|S7W4T5_TOXGO Uncharacterized protein OS=Toxoplasma gondii GT1 GN=TGGT1_223790 PE=4 SV=1	1	1	0.008	110129	6.8
114	tr|S7W6T7|S7W6T7_TOXGO Uncharacterized protein OS=Toxoplasma gondii GT1 GN=TGGT1_262900 PE=4 SV=1	1	1	0.0036	237789	6.14
115	tr|S7W7K5|S7W7K5_TOXGO Uncharacterized protein OS=Toxoplasma gondii GT1 GN=TGGT1_306860 PE=4 SV=1	1	1	0.0615	14175.1	11.03
116	tr|S7W7W3|S7W7W3_TOXGO Uncharacterized protein OS=Toxoplasma gondii GT1 GN=TGGT1_310235 PE=4 SV=1	1	1	0.0282	31671.8	9.17
117	tr|S7W955|S7W955_TOXGO Uncharacterized protein OS=Toxoplasma gondii GT1 GN=TGGT1_314440 PE=4 SV=1	1	1	0.0225	25531	11.78
118	tr|S7WB49|S7WB49_TOXGO Hydrolase, alpha/beta fold family protein OS=Toxoplasma gondii GT1 GN=TGGT1_230905 PE=4 SV=1	1	1	0.0118	121473	9.93
119	tr|S7WD02|S7WD02_TOXGO Uncharacterized protein OS=Toxoplasma gondii GT1 GN=TGGT1_226890 PE=4 SV=1	1	1	0.0029	223721	6.09
120	tr|S7WEJ0|S7WEJ0_TOXGO GTP-binding protein OS=Toxoplasma gondii GT1 GN=TGGT1_260360 PE=4 SV=1	1	1	0.0076	115212	8.85
121	tr|S7WJ08|S7WJ08_TOXGO Uncharacterized protein OS=Toxoplasma gondii GT1 GN=TGGT1_232080 PE=4 SV=1	1	1	0.0007	1.1006e+06	8.73
122	tr|S7WJV9|S7WJV9_TOXGO SWI2/SNF2-containing protein OS=Toxoplasma gondii GT1 GN=TGGT1_273780 PE=4 SV=1	1	1	0.0019	406697	6.93
123	tr|S7WK64|S7WK64_TOXGO Uncharacterized protein OS=Toxoplasma gondii GT1 GN=TGGT1_272020 PE=4 SV=1	1	1	0.0746	7834.17	11.81
124	tr|S7WKZ8|S7WKZ8_TOXGO Mov34/MPN/PAD-1 family protein OS=Toxoplasma gondii GT1 GN=TGGT1_269250 PE=4 SV=1	1	1	0.0233	38438	5.86
125	tr|S8ENZ7|S8ENZ7_TOXGO Calmodulin, putative OS=Toxoplasma gondii ME49 GN=TGME49_249240 PE=4 SV=1	1	1	0.1141	16804.5	4.09
126	tr|S8EQG6|S8EQG6_TOXGO Target of rapamycin (TOR), putative OS=Toxoplasma gondii ME49 GN=TGME49_316430 PE=4 SV=1	1	1	0.0014	543581	6.3
127	tr|S8EQT6|S8EQT6_TOXGO Uncharacterized protein OS=Toxoplasma gondii ME49 GN=TGME49_219738 PE=4 SV=1	1	1	0.0032	273279	5.87
128	tr|S8ETC4|S8ETC4_TOXGO Uncharacterized protein OS=Toxoplasma gondii ME49 GN=TGME49_236520 PE=4 SV=1	1	1	0.0265	34110.4	10.2
129	tr|S8ETU3|S8ETU3_TOXGO RIC1 protein OS=Toxoplasma gondii ME49 GN=TGME49_314875 PE=4 SV=1	1	1	0.0029	409615	8.45
130	tr|S8EU27|S8EU27_TOXGO Ubiquitin interaction motif family protein OS=Toxoplasma gondii ME49 GN=TGME49_223960 PE=4 SV=1	1	1	0.018	41376.6	4.51
131	tr|S8EU99|S8EU99_TOXGO Uncharacterized protein OS=Toxoplasma gondii ME49 GN=TGME49_307820 PE=4 SV=1	1	1	0.014	46063.2	4.88
132	tr|S8EVS1|S8EVS1_TOXGO Uncharacterized protein OS=Toxoplasma gondii ME49 GN=TGME49_267660 PE=4 SV=1	1	1	0.0064	170098	5.23
133	tr|S8EWL5|S8EWL5_TOXGO Uncharacterized protein OS=Toxoplasma gondii ME49 GN=TGME49_234560 PE=4 SV=1	1	1	0.0054	138713	4.93
134	tr|S8EX90|S8EX90_TOXGO Kinesin motor domain-containing protein OS=Toxoplasma gondii ME49 GN=TGME49_224880 PE=3 SV=1	1	1	0.004	218975	8.21
135	tr|S8EXT8|S8EXT8_TOXGO RNA recognition motif 2 protein OS=Toxoplasma gondii ME49 GN=TGME49_313910 PE=4 SV=1	1	1	0.0089	99536	6.65
136	tr|S8EYF3|S8EYF3_TOXGO Uncharacterized protein OS=Toxoplasma gondii ME49 GN=TGME49_305080 PE=4 SV=1	1	1	0.0313	27629.5	5.67
137	tr|S8EZ97|S8EZ97_TOXGO Phosphatidylinositol 3-and 4-kinase OS=Toxoplasma gondii ME49 GN=TGME49_215700 PE=4 SV=1	1	1	0.0024	316905	6.09
138	tr|S8F046|S8F046_TOXGO Uncharacterized protein OS=Toxoplasma gondii ME49 GN=TGME49_234220 PE=4 SV=1	1	1	0.0093	115841	6.01
139	tr|S8F1K1|S8F1K1_TOXGO Uncharacterized protein OS=Toxoplasma gondii ME49 GN=TGME49_228770 PE=4 SV=1	1	1	0.0129	59025.2	5.18
140	tr|S8F1K8|S8F1K8_TOXGO Uncharacterized protein OS=Toxoplasma gondii ME49 GN=TGME49_271290 PE=4 SV=1	1	1	0.0054	120854	5.11
141	tr|S8F1N5|S8F1N5_TOXGO Tetratricopeptide repeat-containing protein OS=Toxoplasma gondii ME49 GN=TGME49_305200 PE=4 SV=1	1	1	0.0048	157965	7
142	tr|S8F1T0|S8F1T0_TOXGO Uncharacterized protein OS=Toxoplasma gondii ME49 GN=TGME49_306020 PE=4 SV=1	1	1	0.0009	953262	8.64
143	tr|S8F2V3|S8F2V3_TOXGO Zinc finger, C3HC4 type (RING finger) domain-containing protein OS=Toxoplasma gondii ME49 GN=TGME49_203510 PE=4 SV=1	1	1	0.0087	87490.8	5.61
144	tr|S8F3Q3|S8F3Q3_TOXGO Histone lysine-specific demethylase OS=Toxoplasma gondii ME49 GN=LSD1 PE=4 SV=1	1	1	0.0021	413596	8.28
145	tr|S8F3R4|S8F3R4_TOXGO Uncharacterized protein OS=Toxoplasma gondii ME49 GN=TGME49_242700 PE=4 SV=1	1	1	0.0048	245870	7.11
146	tr|S8F3W4|S8F3W4_TOXGO Hit family protein involved in cell-cycle regulation, putative OS=Toxoplasma gondii ME49 GN=TGME49_243580 PE=4 SV=1	1	1	0.0688	30515.9	9.67
147	tr|S8F4A9|S8F4A9_TOXGO HEC/Ndc80p family protein OS=Toxoplasma gondii ME49 GN=TGME49_260420 PE=4 SV=1	1	1	0.011	81027.9	7.05
148	tr|S8F4K6|S8F4K6_TOXGO MAG1 OS=Toxoplasma gondii ME49 GN=MAG1 PE=4 SV=1	1	1	0.0133	49179.8	4.88
149	tr|S8F606|S8F606_TOXGO 3' exoribonuclease family, domain 1 domain-containing protein OS=Toxoplasma gondii ME49 GN=TGME49_213930 PE=4 SV=1	1	1	0.0179	55016.6	8.34
150	tr|S8F6Y1|S8F6Y1_TOXGO Ras-related protein Rab2BV, putative OS=Toxoplasma gondii ME49 GN=TGME49_243450 PE=3 SV=1	1	1	0.0131	49775	9.08
151	tr|S8F7C1|S8F7C1_TOXGO Membrane protein FtsH1 OS=Toxoplasma gondii ME49 GN=TGME49_259260 PE=4 SV=1	1	1	0.008	136919	6.7
152	tr|S8F9B2|S8F9B2_TOXGO Uncharacterized protein OS=Toxoplasma gondii ME49 GN=TGME49_295100 PE=4 SV=1	1	1	0.0037	207011	8.53
153	tr|S8F9J7|S8F9J7_TOXGO Thioredoxin OS=Toxoplasma gondii ME49 GN=TGME49_293870 PE=3 SV=1	1	1	0.1132	12035.8	5.05
154	tr|S8F9W8|S8F9W8_TOXGO N-acyl-phosphatidylethanolamine-hydrolyzing phospholipase D family protein OS=Toxoplasma gondii ME49 GN=TGME49_320490 PE=4 SV=1	1	1	0.0062	126220	6.26
155	tr|S8FAV1|S8FAV1_TOXGO Uncharacterized protein OS=Toxoplasma gondii ME49 GN=TGME49_275830 PE=4 SV=1	1	1	0.0118	155237	6.84
156	tr|S8FCT7|S8FCT7_TOXGO Uncharacterized protein OS=Toxoplasma gondii ME49 GN=TGME49_319320 PE=4 SV=1	1	1	0.0042	178618	8.75
157	tr|S8FF09|S8FF09_TOXGO RWD domain-containing protein OS=Toxoplasma gondii ME49 GN=TGME49_208750 PE=4 SV=1	1	1	0.0458	27333.3	4.88
158	tr|S8G0I2|S8G0I2_TOXGO Uncharacterized protein OS=Toxoplasma gondii ME49 GN=TGME49_248740 PE=4 SV=1	1	1	0.0097	134976	8.59
159	tr|S8G2N6|S8G2N6_TOXGO Uncharacterized protein OS=Toxoplasma gondii ME49 GN=TGME49_314515 PE=4 SV=1	1	1	0.0068	187461	8.21
160	tr|S8G304|S8G304_TOXGO Uncharacterized protein OS=Toxoplasma gondii ME49 GN=TGME49_312590 PE=4 SV=1	1	1	0.0041	155646	9.31
161	tr|S8G4Z1|S8G4Z1_TOXGO Uncharacterized protein OS=Toxoplasma gondii ME49 GN=TGME49_235740 PE=4 SV=1	1	1	0.0092	96018.7	10.66
162	tr|S8G5U5|S8G5U5_TOXGO Uncharacterized protein OS=Toxoplasma gondii ME49 GN=TGME49_225690 PE=4 SV=1	1	1	0.0061	194252	5.76
163	tr|S8G6Q4|S8G6Q4_TOXGO Uncharacterized protein OS=Toxoplasma gondii ME49 GN=TGME49_305230 PE=4 SV=1	1	1	0.004	194638	5.35
164	tr|S8G6X4|S8G6X4_TOXGO Uncharacterized protein OS=Toxoplasma gondii ME49 GN=TGME49_306400 PE=4 SV=1	1	1	0.0072	151364	11.25
165	tr|S8G7H6|S8G7H6_TOXGO Phosphatidylinositol 3-and 4-kinase OS=Toxoplasma gondii ME49 GN=TGME49_266010 PE=4 SV=1	1	1	0.0009	963722	6.4
166	tr|S8G7J3|S8G7J3_TOXGO Uncharacterized protein OS=Toxoplasma gondii ME49 GN=TGME49_265470 PE=4 SV=1	1	1	0.0231	43627.3	9.54
167	tr|S8G8R2|S8G8R2_TOXGO Zinc finger, C3HC4 type (RING finger) domain-containing protein OS=Toxoplasma gondii ME49 GN=TGME49_292340 PE=4 SV=1	1	1	0.006	128079	9.5
168	tr|S8G9G5|S8G9G5_TOXGO Zinc finger motif, C2HC5-type protein OS=Toxoplasma gondii ME49 GN=TGME49_269940 PE=4 SV=1	1	1	0.0066	134621	5.45
169	tr|S8G9M5|S8G9M5_TOXGO WD domain, G-beta repeat-containing protein OS=Toxoplasma gondii ME49 GN=TGME49_248290 PE=4 SV=1	1	1	0.0021	358177	7.86
170	tr|S8GBE7|S8GBE7_TOXGO Uncharacterized protein OS=Toxoplasma gondii ME49 GN=TGME49_316470 PE=4 SV=1	1	1	0.0073	363875	6.65
171	tr|S8GCC1|S8GCC1_TOXGO Sec7 domain-containing protein OS=Toxoplasma gondii ME49 GN=TGME49_312300 PE=4 SV=1	1	1	0.002	324538	9.33
172	tr|S8GCF2|S8GCF2_TOXGO Uncharacterized protein OS=Toxoplasma gondii ME49 GN=TGME49_311770 PE=4 SV=1	1	1	0.0039	222533	5.5
173	tr|S8GD58|S8GD58_TOXGO Uncharacterized protein OS=Toxoplasma gondii ME49 GN=TGME49_308860 PE=4 SV=1	1	1	0.0092	69756.2	10.03
174	tr|S8GE38|S8GE38_TOXGO Uncharacterized protein OS=Toxoplasma gondii ME49 GN=TGME49_203665 PE=4 SV=1	1	1	0.0007	1.04715e+06	7.57
175	tr|S8GE66|S8GE66_TOXGO Metallo-beta-lactamase domain-containing protein OS=Toxoplasma gondii ME49 GN=TGME49_203340 PE=4 SV=1	1	1	0.0075	89596.1	5.86
176	tr|S8GE84|S8GE84_TOXGO Uncharacterized protein OS=Toxoplasma gondii ME49 GN=TGME49_235420 PE=4 SV=1	1	1	0.0017	423314	8.42
177	tr|S8GFG0|S8GFG0_TOXGO ABC transporter, ATP-binding domain-containing protein OS=Toxoplasma gondii ME49 GN=TGME49_226790 PE=3 SV=1	1	1	0.0055	156928	7.38
178	tr|S8GFH9|S8GFH9_TOXGO IQ calmodulin-binding motif domain-containing protein OS=Toxoplasma gondii ME49 GN=TGME49_244728 PE=4 SV=1	1	1	0.0058	117003	11.11
179	tr|S8GFM1|S8GFM1_TOXGO Uncharacterized protein OS=Toxoplasma gondii ME49 GN=TGME49_227400 PE=4 SV=1	1	1	0.0164	85174.3	9.14
180	tr|S8GH76|S8GH76_TOXGO Uncharacterized protein OS=Toxoplasma gondii ME49 GN=TGME49_213445 PE=4 SV=1	1	1	0.013	116955	4.73
181	tr|S8GHK7|S8GHK7_TOXGO Serine/threonine specific protein phosphatase OS=Toxoplasma gondii ME49 GN=TGME49_289490 PE=4 SV=1	1	1	0.0071	134103	8.73
182	tr|S8GHU5|S8GHU5_TOXGO Uncharacterized protein OS=Toxoplasma gondii ME49 GN=TGME49_318220 PE=4 SV=1	1	1	0.009	73841.9	9.04
183	tr|S8GK91|S8GK91_TOXGO GCN1, putative OS=Toxoplasma gondii ME49 GN=TGME49_231480 PE=4 SV=1	1	1	0.002	362617	6.66
184	tr|S8GKE2|S8GKE2_TOXGO Uncharacterized protein OS=Toxoplasma gondii ME49 GN=TGME49_230640 PE=4 SV=1	1	1	0.0476	18433.7	8.49
185	tr|S8GLE3|S8GLE3_TOXGO Rhoptry kinase family protein ROP28 OS=Toxoplasma gondii ME49 GN=ROP28 PE=4 SV=1	1	1	0.0072	78559.4	9.54
186	tr|S8GLF6|S8GLF6_TOXGO Uncharacterized protein OS=Toxoplasma gondii ME49 GN=TGME49_258618 PE=4 SV=1	1	1	0.044	17434	6.36
187	tr|S8GNB2|S8GNB2_TOXGO Uncharacterized protein OS=Toxoplasma gondii ME49 GN=TGME49_204120 PE=4 SV=1	1	1	0.0116	68425	10.48
188	tr|S8GRG1|S8GRG1_TOXGO Uncharacterized protein OS=Toxoplasma gondii ME49 GN=TGME49_212810 PE=4 SV=1	1	1	0.0012	550226	9.32
189	tr|V4YPD7|V4YPD7_TOXGO Uncharacterized protein OS=Toxoplasma gondii GN=TGVEG_221390 PE=4 SV=1	1	1	0.0126	96536.8	5.16
190	tr|V4Z0B0|V4Z0B0_TOXGO Uncharacterized protein OS=Toxoplasma gondii GN=TGVEG_289222 PE=4 SV=1	1	1	0.0104	72710.3	8.17
191	tr|V4Z1S4|V4Z1S4_TOXGO HEAT repeat-containing protein OS=Toxoplasma gondii GN=TGVEG_207970 PE=4 SV=1	1	1	0.0076	156220	5.24
192	tr|V4Z344|V4Z344_TOXGO Ankyrin repeat-containing protein OS=Toxoplasma gondii GN=TGVEG_320650 PE=4 SV=1	1	1	0.0136	94714	7.5
193	tr|V4Z4I1|V4Z4I1_TOXGO PLU-1 family protein OS=Toxoplasma gondii GN=TGVEG_253750 PE=4 SV=1	1	1	0.0014	856387	5.6
194	tr|V4Z5R6|V4Z5R6_TOXGO Dynein heavy chain OS=Toxoplasma gondii GN=TGVEG_294550 PE=4 SV=1	1	1	0.002	558596	5.53
195	tr|V4Z6H5|V4Z6H5_TOXGO Putative glutamic acid-rcih protein (Fragment) OS=Toxoplasma gondii GN=TGVEG_209880 PE=4 SV=1	1	1	0.0016	477991	7.36
196	tr|V4ZAP5|V4ZAP5_TOXGO Zinc finger, C3HC4 type (RING finger) domain-containing protein OS=Toxoplasma gondii GN=TGVEG_223880 PE=4 SV=1	1	1	0.0023	406988	7.81
197	tr|V4ZAX5|V4ZAX5_TOXGO KH domain protein OS=Toxoplasma gondii GN=TGVEG_237550 PE=4 SV=1	1	1	0.0067	158394	6.46
198	tr|V4ZC21|V4ZC21_TOXGO Uncharacterized protein OS=Toxoplasma gondii GN=TGVEG_297360 PE=4 SV=1	1	1	0.0086	129709	6.95
199	tr|V4ZEG9|V4ZEG9_TOXGO Uncharacterized protein OS=Toxoplasma gondii GN=TGVEG_440720 PE=4 SV=1	1	1	0.0097	66707.6	4.95
200	tr|V4ZG48|V4ZG48_TOXGO Putative transmembrane protein OS=Toxoplasma gondii GN=TGVEG_281440 PE=4 SV=1	1	1	0.0033	390416	5.12
201	tr|V4ZGY0|V4ZGY0_TOXGO Uncharacterized protein OS=Toxoplasma gondii GN=TGVEG_203815 PE=4 SV=1	1	1	0.0658	17362.8	10.89
202	tr|V4ZHA4|V4ZHA4_TOXGO Putative transmembrane protein OS=Toxoplasma gondii GN=TGVEG_205160 PE=4 SV=1	1	1	0.0089	147599	9.14
203	tr|V4ZHJ5|V4ZHJ5_TOXGO Uncharacterized protein OS=Toxoplasma gondii GN=TGVEG_278600 PE=4 SV=1	1	1	0.0084	142491	6.21
204	tr|V4ZJ48|V4ZJ48_TOXGO NAD/NADP octopine/nopaline dehydrogenase, alpha-helical domain-containing protein OS=Toxoplasma gondii GN=TGVEG_290200 PE=4 SV=1	1	1	0.023	48099.3	7.16
205	tr|V4ZJZ9|V4ZJZ9_TOXGO ATPase, AAA family protein OS=Toxoplasma gondii GN=TGVEG_247390 PE=3 SV=1	1	1	0.0015	421746	5.45
206	tr|V4ZKD8|V4ZKD8_TOXGO Uncharacterized protein OS=Toxoplasma gondii GN=TGVEG_248510 PE=4 SV=1	1	1	0.0008	1.29501e+06	8.92
207	tr|V4ZKH5|V4ZKH5_TOXGO Putative ATP-dependent DNA helicase II, 70 kDa subunit OS=Toxoplasma gondii GN=TGVEG_248160 PE=4 SV=1	1	1	0.0073	122417	6.08
208	tr|V4ZS52|V4ZS52_TOXGO Sulfite exporter TauE/SafE protein OS=Toxoplasma gondii GN=TGVEG_311220 PE=4 SV=1	1	1	0.0061	171279	5.6
209	tr|V4ZS74|V4ZS74_TOXGO Uncharacterized protein OS=Toxoplasma gondii GN=TGVEG_311000 PE=4 SV=1	1	1	0.0386	24098.8	10.32
210	tr|V4ZSE9|V4ZSE9_TOXGO CMGC kinase, MAPK family (ERK) MAPK-1 OS=Toxoplasma gondii GN=TGVEG_312570 PE=4 SV=1	1	1	0.0054	136202	6.51
211	tr|V4ZWA1|V4ZWA1_TOXGO Utp11 OS=Toxoplasma gondii GN=TGVEG_271390 PE=4 SV=1	1	1	0.0218	26281.1	9.92
212	tr|V5B1R8|V5B1R8_TOXGO Putative adenylate kinase OS=Toxoplasma gondii GN=TGVEG_319308 PE=4 SV=1	1	1	0.0026	262044	5.06
213	tr|V5B3S6|V5B3S6_TOXGO Uncharacterized protein OS=Toxoplasma gondii GN=TGVEG_254700 PE=4 SV=1	1	1	0.0153	42971.8	6.24
214	tr|V5B9N6|V5B9N6_TOXGO Nucleolar GTP-binding protein 1 OS=Toxoplasma gondii GN=TGVEG_259160 PE=4 SV=1	1	1	0.0087	101075	9.98
215	tr|V5B9Z0|V5B9Z0_TOXGO Folate receptor family protein OS=Toxoplasma gondii GN=TGVEG_223800 PE=4 SV=1	1	1	0.0152	57129.7	8.6
216	tr|V5BAA4|V5BAA4_TOXGO Zinc finger (CCCH type) motif-containing protein OS=Toxoplasma gondii GN=TGVEG_224630 PE=4 SV=1	1	1	0.0036	209093	6.1
217	tr|V5BAF3|V5BAF3_TOXGO Uncharacterized protein OS=Toxoplasma gondii GN=TGVEG_225830 PE=4 SV=1	1	1	0.0061	103867	9.36
218	tr|V5BIW4|V5BIW4_TOXGO Uncharacterized protein OS=Toxoplasma gondii GN=TGVEG_313790 PE=4 SV=1	1	1	0.0082	89985.4	7.08
219	tr|V5BL86|V5BL86_TOXGO AGC kinase OS=Toxoplasma gondii GN=TGVEG_272200 PE=4 SV=1	1	1	0.009	85648.8	6.45
220	tr|V5BLA9|V5BLA9_TOXGO Phosphogluconate dehydrogenase (Decarboxylating), NAD binding domain-containing protein OS=Toxoplasma gondii GN=TGVEG_272410 PE=4 SV=1	1	1	0.0286	41775.9	9.44
